# Supplementary material for: Proximity to crop relatives determines some patterns of natural selection in a wild sunflower
Source: Evol Appl. 2021 Mar 12;14(5):1328–42. doi: 10.1111/eva.13201 (PMC8127714; doi:10.1111/eva.13201)
Supplement: Supplementary file 3 — Appendix S3 [file EVA-14-1328-s004.xlsx]

## Sheet: Table S2
Table S2. Sample sizes of each trait in each plot used for analyses Abbreviations: Inflorescence traits: DD: disk diameter; RL: ray length; RW: ray width; NR: number of rays; floral traits: DTL: distal throat length; DTW: distal throat width; CS: corolla lobe size; PTS: proximal throat size; TS: corolla tube size; Antagonist traits: ISO: Isophrictis attack, NEO: Neolasioptera attack
Site	Seed Source	Proximity	DD	RL	RW	NR	DTL	DTW	CS	PTS	TS	ISO	NEO
2010
Site 1	C	Far	85	85	85	85	83	83	83	83	83	84	84
		Near	69	69	69	69	74	74	74	74	74	75	75
	B	Near	111	111	111	111	110	110	110	110	110	115	115
Site 2	C	Far	77	77	77	77	74	74	74	74	74	80	80
		Near	78	78	78	78	58	63	64	64	64	79	79
	B	Far	74	74	74	74	74	74	74	74	74	77	77
		Near	79	79	79	79	78	78	78	78	78	79	79
Site 3	C	Far	50	50	50	50	14	14	14	14	14	54	54
		Near	79	79	79	79	71	71	71	71	71	82	82
	B	Far	35	35	35	35	35	35	35	35	35	49	49
		Near	70	70	70	70	57	57	57	57	57	77	77
Site 5	C	Far	49	49	49	49	44	44	44	44	44	54	54
		Near	25	25	25	25	34	34	34	34	33	34	34
	B	Far	76	76	76	76	70	70	70	70	70	77	77
		Near	71	71	71	71	67	67	67	67	67	76	76
2011
Site 1	C	Far	76	76	76	76	74	74	74	74	74	76	76
		Near	139	139	139	139	124	124	124	124	124	139	139
	B	Far	103	103	103	103	101	101	101	101	101	104	104
		Near	36	36	36	36	31	34	34	34	34	36	36
Site 2	C	Far	73	73	73	72	69	69	69	69	69	74	74
		Near	28	28	28	28	28	28	28	28	28	29	29
	B	Far	81	80	79	80	49	49	49	49	49	85	85
		Near	100	99	99	100	92	97	97	97	97	106	106

## Sheet: Table S3
Table S3. Mean of pairwise correlations among floral traits. Values are Pearson coefficients. Correlation means greater than 0.5 are bolded to highlight the relatively stronger correlations. N = 23 plots for all correlation means. Abbreviations: Inflorescence traits: DD: disk diameter; RL: ray length; RW: ray width; NR: number of rays; floral traits: DTL: distal throat length; DTW: distal throat …
Trait	DD	RL	RW	NR	DTL	DTW	CS	PTS	TS	ISO
RL	0.53
RW	0.43	0.54
NR	0.56	0.2	0.06
DTL	0.19	0.3	0.11	0.13
DTW	0.16	0.16	0.21	0	0.11
CS	0.27	0.3	0.26	0.04	0.1	0.65
PTS	0.34	0.28	0.28	0.05	0.22	0.23	0.35
TS	0.31	0.28	0.24	0.09	0.31	0.1	0.27	0.57
ISO	-0.08	-0.05	-0.03	-0.06	-0.06	-0.03	-0.03	-0.02	-0.13
NEO	0	0.08	0.02	0.03	0.02	-0.03	0	0.1	-0.03	0.16

## Sheet: Table S4
Table S4. Information from Principal Components Analyses of inflorescence and floral traits. Separate analyses were performed on each site-year combination for Sites 1 and 2 during 2010 and 2011. Included are the importance and loadings of each PC.
Inflorescence PCA						Floral PCA
Site 1, 2010
Importance of components						Importance of components
	PC1	PC2	PC3	PC4			PC1	PC2	PC3	PC4	PC5
Eigenvalue	2.72	0.73	0.31	0.24		Eigenvalue	2.59	1.06	0.75	0.4	0.19
Proportion explained	0.68	0.18	0.08	0.06		Proportion explained	0.52	0.21	0.15	0.08	0.04
Cumu. proportion explained	0.68	0.86	0.94	1		Cumu. proportion explained	0.52	0.73	0.88	0.96	1
Loadings						Loadings
Trait	PC1	PC2	PC3	PC4		Trait	PC1	PC2	PC3	PC4	PC5
DD	2.25	-0.45	0.13	1		DTL	0.92	1.67	1.42	-0.02	-0.08
RL	2.16	0.58	-1.1	-0.24		DTW	1.84	-1.13	0.74	0.03	0.68
RW	1.94	1.33	0.82	-0.27		CS	2.01	-0.99	0.27	-0.09	-0.77
NR	1.89	-1.5	0.26	-0.63		PTS	1.78	0.73	-0.94	-1.04	0.15
						TS	1.81	0.68	-0.86	1.1	0.05
Site 2, 2010
Importance of components						Importance of components
	PC1	PC2	PC3	PC4			PC1	PC2	PC3	PC4	PC5
Eigenvalue	2.43	0.96	0.36	0.24		Eigenvalue	2.31	1.18	0.9	0.37	0.24
Proportion explained	0.61	0.24	0.09	0.06		Proportion explained	0.46	0.24	0.18	0.07	0.05
Cumu. proportion explained	0.61	0.85	0.94	1		Cumu. proportion explained	0.46	0.7	0.88	0.95	1
Loadings						Loadings
Trait	PC1	PC2	PC3	PC4		Trait	PC1	PC2	PC3	PC4	PC5
DD	2.17	-0.37	0.62	0.81		DTL	1.04	-0.23	1.9	0.33	-0.1
RL	2.08	0.38	-1.19	0.1		DTW	1.15	-1.69	-0.03	-0.83	0.07
RW	1.51	1.76	0.54	-0.47		CS	1.59	-0.89	-0.82	0.93	0.01
NR	1.74	-1.52	0.18	-0.72		PTS	1.79	0.95	-0.31	-0.31	-0.75
						TS	1.76	1.07	-0.04	-0.19
Site 1, 2011
Importance of components						Importance of components
	PC1	PC2	PC3	PC4			PC1	PC2	PC3	PC4	PC5
Eigenvalue	2.47	0.94	0.32	0.27		Eigenvalue	2.36	1.01	0.85	0.43	0.35
Proportion explained	0.62	0.24	0.08	0.07		Proportion explained	0.47	0.2	0.17	0.09	0.07
Cumu. proportion explained	0.62	0.85	0.93	1		Cumu. proportion explained	0.47	0.67	0.84	0.93	1
Loadings						Loadings
Trait	PC1	PC2	PC3	PC4		Trait	PC1	PC2	PC3	PC4	PC5
DD	2.44	-0.3	0.8	-0.89		DTL	0.9	-1.89	1.39	-0.28	-0.19
RL	2.37	0.53	-1.23	-0.26		DTW	1.86	0.94	1.06	0.22	0.97
RW	2.22	1.21	0.51	0.91		CS	1.95	1.14	0.3	-0.57	-0.97
NR	1.4	-2.28	-0.12	0.54		PTS	2.01	-0.53	-0.7	1.24	-0.31
						TS	1.76	-0.67	-1.36	-0.87	0.5
Site 2, 2011
Importance of components						Importance of components
	PC1	PC2	PC3	PC4			PC1	PC2	PC3	PC4	PC5
Eigenvalue	2.34	1.07	0.35	0.24		Eigenvalue	2.4	1.16	0.66	0.47	0.31
Proportion explained	0.59	0.27	0.09	0.06		Proportion explained	0.48	0.23	0.13	0.09	0.06
Cumu. proportion explained	0.59	0.85	0.94	1		Cumu. proportion explained	0.48	0.71	0.84	0.94	1
Loadings						Loadings
Trait	PC1	PC2	PC3	PC4		Trait	PC1	PC2	PC3	PC4	PC5
DD	2.28	-0.56	0.1	-0.97		DTL	0.98	-1.68	1.22	-0.16	0.26
RL	2.16	0.7	-1.11	0.35		DTW	1.64	1.07	0.87	0.67	-0.61
RW	2.01	1.13	1	0.41		CS	1.69	0.99	0.08	-1.23	0.2
NR	1.13	-2.21	0.13	0.57		PTS	1.96	0.04	-0.62	0.71	0.81
						TS	1.61	-1.14	-0.95	-0.16	-0.74

## Sheet: Table S5
Table S5. Total selection (selection differentials, s’) for traits in each of 23 plots. 95% CI is the 95% confidence interval for each estimate. See Table S3 for sample sizes (no. plants) for the calculations of selection differentials. See Figure 1 in main text for sites and seed sources. Abbreviations: Inflorescence traits: DD: disk diameter; RL: ray length; RW: ray width; NR: number of rays; f…
Site	Seed Source	Proximity	DD		RL		RW		NR		DTL		DTW		CS		PTS		TS		Iso		Neo
2010			Estimate	95% CI	Estimate	95% CI	Estimate	95% CI	Estimate	95% CI	Estimate	95% CI	Estimate	95% CI	Estimate	95% CI	Estimate	95% CI	Estimate	95% CI	Estimate	95% CI	Estimate	95% CI
Site 1	C	Far	0.00	(-0.21, 0.21)	0.10	(-0.12, 0.30)	0.10	(-0.11, 0.30)	0.04	(-0.18, 0.24)	-0.05	(-0.26, 0.16)	-0.14	(-0.34, 0.08)	-0.10	(-0.31, 0.11)	-0.19	(-0.39, 0.02)	-0.06	(-0.27, 0.16)	-0.40***	(-0.56, -0.20)	-0.43***	(-0.59, -0.24)
		Near	0.18	(-0.06, 0.40)	0.18	(-0.06, 0.40)	0.19	(-0.04, 0.41)	0.17	(-0.07, 0.39)	-0.18	(-0.39, 0.05)	-0.06	(-0.29, 0.16)	-0.10	(-0.32, 0.13)	0.14	(-0.09, 0.35)	-0.01	(-0.24, 0.21)	0.08	(-0.15, 0.30)	-0.04	(-0.26, 0.19)
	B	Near	0.46***	( 0.30, 0.60)	0.24**	( 0.06, 0.41)	0.12	(-0.07, 0.30)	0.42***	( 0.26, 0.56)	0.09	(-0.10, 0.27)	-0.08	(-0.26, 0.11)	0.05	(-0.14, 0.23)	0.21*	( 0.03, 0.38)	0.17	(-0.02, 0.34)	-0.09	(-0.27, 0.09)	-0.06	(-0.24, 0.12)
Site 2	C	Far	0.50***	( 0.32, 0.65)	0.31**	( 0.10, 0.00)	0.09	(-0.14, 0.30)	0.34**	( 0.12, 0.52)	0.19	(-0.03, 0.40)	0.13	(-0.10, 0.35)	0.02	(-0.21, 0.24)	0.08	(-0.15, 0.30)	0.05	(-0.18, 0.27)	-0.32**	(-0.50, -0.11)	-0.27*	(-0.46, -0.06)
		Near	0.44***	( 0.24, 0.60)	0.38***	( 0.17, 0.55)	0.37***	( 0.17, 0.55)	0.35**	( 0.14, 0.53)	0.27*	( 0.02, 0.49)	0.01	(-0.23, 0.26)	-0.07	(-0.31, 0.17)	0.05	(-0.20, 0.29)	0.07	(-0.18, 0.30)	-0.18	(-0.39, 0.04)	-0.19	(-0.39, 0.03)
	B	Far	0.68***	( 0.54, 0.79)	0.54***	( 0.36, 0.68)	0.37***	( 0.16, 0.55)	0.65***	( 0.50, 0.77)	0.22†	( 0.00, 0.43)	0.14	(-0.09, 0.35)	0.35**	( 0.14, 0.54)	0.33**	( 0.12, 0.52)	0.36**	( 0.15, 0.54)	-0.34**	(-0.52, -0.13)	-0.04	(-0.26, 0.18)
		Near	0.61***	( 0.45, 0.73)	0.40***	( 0.20, 0.57)	0.43***	( 0.24, 0.59)	0.36**	( 0.15, 0.53)	0.16	(-0.06, 0.37)	0.02	(-0.20, 0.24)	0.11	(-0.12, 0.32)	0.29**	( 0.08, 0.48)	0.36**	( 0.15, 0.53)	-0.27*	(-0.46, -0.05)	-0.23*	(-0.43, -0.01)
Site 3	C	Far	0.43**	( 0.17, 0.63)	0.46***	( 0.21, 0.65)	0.30*	( 0.03, 0.53)	0.32*	( 0.05, 0.54)	0.01	(-0.49, 0.50)	-0.14	(-0.59, 0.39)	-0.08	(-0.56, 0.43)	0.01	(-0.49, 0.50)	-0.19	(-0.63, 0.34)	0.02	(-0.24, 0.28)	-0.29*	(-0.52, -0.03)
		Near	0.11	(-0.11, 0.32)	0.06	(-0.16, 0.28)	0.03	(-0.19, 0.25)	0.10	(-0.12, 0.31)	-0.02	(-0.25, 0.21)	-0.09	(-0.32, 0.14)	-0.16	(-0.37, 0.08)	-0.18	(-0.39, 0.05)	-0.20	(-0.42, 0.03)	-0.05	(-0.26, 0.16)	-0.16	(-0.36, 0.06)
	B	Far	0.37*	( 0.05, 0.62)	0.47**	( 0.17, 0.69)	0.07	(-0.26, 0.38)	0.36*	( 0.04, 0.61)	0.25	(-0.08, 0.53)	-0.01	(-0.34, 0.31)	0.27	(-0.06, 0.55)	0.10	(-0.24, 0.41)	0.07	(-0.26, 0.38)	0.06	(-0.22, 0.33)	0.07	(-0.21, 0.34)
		Near	0.62***	( 0.45, 0.74)	0.32**	( 0.10, 0.51)	0.31**	( 0.09, 0.51)	0.44***	( 0.23, 0.61)	0.39**	( 0.15, 0.59)	-0.10	(-0.34, 0.16)	0.05	(-0.21, 0.30)	-0.06	(-0.31, 0.20)	0.12	(-0.14, 0.37)	0.11	(-0.11, 0.32)	-0.10	(-0.31, 0.13)
Site 5	C	Far	0.27†	(-0.01, 0.51)	0.30*	( 0.02, 0.53)	0.26	(-0.02, 0.50)	0.19	(-0.09, 0.45)	0.05	(-0.24, 0.34)	0.24	(-0.05, 0.50)	0.21	(-0.09, 0.47)	-0.17	(-0.44, 0.13)	0.06	(-0.23, 0.34)	-0.21	(-0.45, 0.05)	-0.20	(-0.44, 0.07)
		Near	-0.02	(-0.40, 0.36)	0.01	(-0.37, 0.39)	-0.14	(-0.49, 0.26)	-0.08	(-0.44, 0.31)	0.33†	( 0.00, 0.59)	0.10	(-0.24, 0.42)	-0.02	(-0.34, 0.31)	-0.05	(-0.37, 0.28)	-0.11	(-0.43, 0.23)	-0.13	(-0.44, 0.20)	-0.04	(-0.36, 0.29)
	B	Far	-0.01	(-0.23, 0.21)	-0.20	(-0.41, 0.02)	-0.27*	(-0.46, -0.05)	-0.09	(-0.31, 0.14)	-0.09	(-0.32, 0.14)	0.01	(-0.22, 0.24)	0.01	(-0.22, 0.24)	0.00	(-0.23, 0.23)	0.03	(-0.20, 0.26)	-0.26*	(-0.45, -0.04)	0.10	(-0.13, 0.31)
		Near	0.34**	( 0.12, 0.53)	0.20	(-0.03, 0.41)	0.06	(-0.17, 0.29)	0.29*	( 0.06, 0.48)	-0.08	(-0.31, 0.16)	0.10	(-0.14, 0.33)	0.06	(-0.18, 0.29)	0.12	(-0.12, 0.35)	0.17	(-0.07, 0.39)	-0.12	(-0.33, 0.11)	0.06	(-0.16, 0.28)
Site	Seed Source	Proximity	DD		RL		RW		NR		DTL		DTW		CS		PTS		TS		Iso		Neo
2011			Estimate	95% CI	Estimate	95% CI	Estimate	95% CI	Estimate	95% CI	Estimate	95% CI	Estimate	95% CI	Estimate	95% CI	Estimate	95% CI	Estimate	95% CI	Estimate	95% CI	Estimate	95% CI
Site 1	C	Far	0.38***	( 0.17, 0.56)	0.38***	( 0.17, 0.55)	0.32**	( 0.11, 0.51)	0.35**	( 0.14, 0.53)	-0.16	(-0.37, 0.07)	-0.15	(-0.36, 0.08)	0.21	(-0.01, 0.42)	-0.10	(-0.32, 0.13)	-0.14	(-0.35, 0.09)	-0.18	(-0.39, 0.04)	-0.15	(-0.36, 0.07)
		Near	0.08	(-0.09, 0.24)	-0.07	(-0.24, 0.09)	-0.06	(-0.23, 0.10)	0.12	(-0.05, 0.28)	0.05	(-0.12, 0.23)	0.13	(-0.05, 0.29)	0.00	(-0.17, 0.18)	0.14	(-0.03, 0.31)	0.05	(-0.13, 0.22)	0.00	(-0.17, 0.16)	-0.28***	(-0.42, -0.12)
	B	Far	0.59***	( 0.45, 0.70)	0.41***	( 0.24, 0.56)	0.33***	( 0.15, 0.49)	0.36***	( 0.18, 0.52)	0.07	(-0.12, 0.26)	0.14	(-0.05, 0.33)	0.22*	( 0.03, 0.40)	0.34***	( 0.16, 0.50)	0.16	(-0.03, 0.35)	-0.30**	(-0.46, -0.11)	-0.07	(-0.25, 0.13)
		Near	0.01	(-0.31, 0.33)	0.01	(-0.31, 0.33)	-0.02	(-0.34, 0.30)	-0.20	(-0.48, 0.13)	-0.22	(-0.53, 0.13)	-0.12	(-0.43, 0.21)	-0.07	(-0.39, 0.27)	0.04	(-0.30, 0.36)	0.05	(-0.28, 0.37)	-0.26	(-0.53, 0.07)	-0.12	(-0.43, 0.21)
Site 2	C	Far	0.48***	( 0.29, 0.64)	0.29*	( 0.07, 0.49)	0.33**	( 0.11, 0.52)	0.28*	( 0.06, 0.48)	0.10	(-0.14, 0.33)	0.21	(-0.02, 0.42)	0.05	(-0.18, 0.28)	0.13	(-0.11, 0.35)	0.36**	( 0.14, 0.55)	-0.31**	(-0.50, -0.09)	0.05	(-0.18, 0.27)
		Near	0.35†	(-0.01, 0.63)	0.39*	( 0.04, 0.66)	0.09	(-0.28, 0.44)	0.29	(-0.08, 0.59)	0.21	(-0.16, 0.53)	0.14	(-0.23, 0.48)	0.30	(-0.07, 0.59)	0.11	(-0.26, 0.45)	0.22	(-0.15, 0.54)	-0.41*	(-0.67, -0.07)	-0.31	(-0.60, 0.05)
	B	Far	0.01	(-0.21, 0.22)	0.04	(-0.18, 0.25)	-0.09	(-0.31, 0.13)	0.16	(-0.06, 0.37)	0.20	(-0.08, 0.45)	-0.02	(-0.30, 0.26)	0.09	(-0.19, 0.36)	0.20	(-0.08, 0.45)	0.14	(-0.14, 0.40)	-0.35***	(-0.52, -0.15)	-0.13	(-0.33, 0.09)
		Near	0.44***	( 0.27, 0.59)	0.26**	( 0.06, 0.43)	0.22*	( 0.03, 0.40)	0.43***	( 0.26, 0.58)	0.10	(-0.10, 0.30)	0.00	(-0.20, 0.20)	0.04	(-0.16, 0.23)	0.14	(-0.06, 0.33)	0.01	(-0.19, 0.21)	-0.29**	(-0.45, -0.11)	-0.11	(-0.29, 0.08)
† P < 0.06; * P < 0.05; ** P < 0.01; *** P < 0.001

## Sheet: Table S6
Table S6. Direct selection (selection gradients, β) from phenotypic selection analysis testing for selection on traits in each of 22 plots. 95% CI is the 95% confidence interval for each estimate. Abbreviations: Inflorescence traits: DD: disk diameter; RL: ray length; RW: ray width; NR: number of rays; floral traits: DTL: distal throat length; DTW: distal throat width; CS: corolla lobe size; PTS:…
Site	Seed Source	Proximity	DD		RL		RW		NR		DTL		DTW		CS		PTS		TS		Iso		Neo			plant_vol		(Intercept)
2010			Estimate	95% CI	Estimate	95% CI	Estimate	95% CI	Estimate	95% CI	Estimate	95% CI	Estimate	95% CI	Estimate	95% CI	Estimate	95% CI	Estimate	95% CI	Estimate	95% CI	Estimate	95% CI
Site 1	C	Far	0.00	(-0.03, 0.03)	0.01	(-0.02, 0.04)	0.00	(-0.03, 0.03)	0.01	(-0.02, 0.04)	-0.01	(-0.03, 0.02)	-0.02	(-0.05, 0.02)	0.01	(-0.03, 0.04)	0.00	(-0.03, 0.02)	-0.02	(-0.05, 0.01)	-0.03	(-0.06, 0.00)	-0.05***	(-0.08, -0.02)		0.05***	( 0.03, 0.08)	0.28
		Near	0.08	(-0.19, 0.34)	-0.09	(-0.33, 0.15)	0.04	(-0.18, 0.27)	-0.09	(-0.28, 0.10)	-0.02	(-0.16, 0.12)	-0.22	(-0.47, 0.04)	0.16	(-0.10, 0.43)	-0.03	(-0.22, 0.17)	-0.09	(-0.27, 0.10)	0.04	(-0.09, 0.16)	-0.06	(-0.20, 0.07)		0.51***	( 0.36, 0.65)	1.01
	B	Near	0.04*	( 0.00, 0.08)	-0.02	(-0.05, 0.02)	0.00	(-0.02, 0.03)	0.03*	( 0.00, 0.06)	-0.01	(-0.04, 0.01)	-0.04*	(-0.07, 0.00)	0.02	(-0.01, 0.05)	0.00	(-0.03, 0.03)	0.01	(-0.02, 0.04)	-0.01	(-0.04, 0.01)	-0.02†	(-0.04, 0.00)		0.04*	( 0.01, 0.06)	0.28
Site 2	C	Far	0.05*	( 0.02, 0.09)	0.01	(-0.02, 0.05)	-0.02	(-0.05, 0.02)	-0.02	(-0.06, 0.01)	-0.04*	(-0.07, 0.00)	0.01	(-0.02, 0.04)	-0.03	(-0.06, 0.00)	0.01	(-0.03, 0.04)	0.00	(-0.03, 0.03)	-0.04*	(-0.07, -0.01)	-0.01	(-0.04, 0.02)		0.08***	( 0.04, 0.11)	0.28
		Near	0.01	(-0.04, 0.06)	0.02	(-0.02, 0.07)	-0.01	(-0.05, 0.02)	-0.02	(-0.06, 0.03)	-0.02	(-0.06, 0.01)	0.01	(-0.02, 0.05)	-0.03	(-0.07, 0.00)	-0.02	(-0.08, 0.04)	0.04	(-0.02, 0.09)	-0.05*	(-0.08, -0.01)	-0.01	(-0.05, 0.03)		0.13***	( 0.09, 0.17)	0.30
	B	Far	0.10	(-0.08, 0.28)	0.08	(-0.05, 0.21)	-0.03	(-0.14, 0.07)	0.10	(-0.04, 0.24)	0.02	(-0.07, 0.10)	0.00	(-0.10, 0.10)	0.02	(-0.10, 0.15)	0.05	(-0.05, 0.15)	-0.08	(-0.19, 0.02)	-0.07	(-0.16, 0.08)	0.42***	(-0.15, 0.01)		-0.04	( 0.33, 0.51)	1.00
		Near	0.00	(-0.03, 0.04)	0.00	(-0.03, 0.03)	0.02	( 0.00, 0.04)	0.02	(-0.01, 0.04)	-0.01	(-0.03, 0.02)	0.00	(-0.03, 0.03)	-0.02	(-0.06, 0.01)	0.01	(-0.02, 0.03)	0.00	(-0.02, 0.02)	-0.01	(-0.03, 0.00)	-0.01	(-0.03, 0.01)		0.07***	( 0.05, 0.10)	0.29
Site 3	C	Far	-0.23	(-0.80, 0.34)	0.03	(-0.65, 0.70)	0.26	(-0.13, 0.65)	0.45†	(-0.03, 0.93)	-0.13	(-0.44, 0.19)	0.27	(-0.39, 0.93)	-0.29	(-0.97, 0.39)	0.04	(-0.54, 0.61)	0.02	(-0.51, 0.55)	-0.03	(-0.32, 0.26)	-0.37	(-0.81, 0.07)		0.29	(-0.36, 0.94)	1.03
		Near	0.26*	( 0.04, 0.47)	0.05	(-0.13, 0.24)	-0.07	(-0.22, 0.09)	-0.06	(-0.22, 0.10)	-0.08	(-0.21, 0.05)	0.04	(-0.12, 0.20)	-0.09	(-0.26, 0.08)	-0.12	(-0.32, 0.07)	-0.18*	(-0.35, -0.01)	0.00	(-0.11, 0.11)	-0.01	(-0.13, 0.10)		0.44***	( 0.32, 0.56)	1.03
	B	Far	-0.07	(-0.35, 0.21)	0.08	(-0.13, 0.29)	0.02	(-0.17, 0.21)	-0.03	(-0.27, 0.21)	-0.07	(-0.25, 0.12)	-0.03	(-0.27, 0.21)	-0.03	(-0.26, 0.21)	-0.02	(-0.25, 0.22)	0.16	(-0.05, 0.36)	-0.34*	(-0.55, -0.13)	0.28*	( 0.03, 0.53)		1.04***	( 0.80, 1.29)	1.20
		Near	0.04	(-0.01, 0.09)	0.00	(-0.03, 0.04)	0.04*	( 0.01, 0.07)	0.02	(-0.03, 0.06)	0.00	(-0.03, 0.03)	-0.01	(-0.05, 0.03)	-0.01	(-0.05, 0.03)	0.01	(-0.02, 0.04)	-0.03†	(-0.06, 0.00)	0.00	(-0.02, 0.03)	-0.02	(-0.05, 0.01)		0.08***	( 0.04, 0.11)	0.29
Site 5	C	Far	0.15	(-0.05, 0.35)	0.00	(-0.16, 0.16)	0.03	(-0.09, 0.14)	-0.09	(-0.24, 0.05)	-0.01	(-0.16, 0.14)	0.06	(-0.12, 0.25)	0.11	(-0.06, 0.27)	-0.18	(-0.37, 0.01)	0.08	(-0.11, 0.26)	-0.09	(-0.22, 0.03)	-0.07	(-0.21, 0.06)		0.29***	( 0.14, 0.44)	0.98
		Near																								0.54*	( 0.26, 0.83)	0.91
	B	Far	0.06	(-0.10, 0.23)	-0.02	(-0.18, 0.13)	-0.15	(-0.30, 0.01)	-0.05	(-0.18, 0.07)	-0.06	(-0.18, 0.06)	-0.01	(-0.17, 0.15)	0.07	(-0.08, 0.22)	0.04	(-0.10, 0.18)	0.00	(-0.15, 0.15)	-0.10	(-0.23, 0.03)	-0.04	(-0.16, 0.07)		0.21***	( 0.09, 0.33)	1.01
		Near	0.03	(-0.02, 0.07)	-0.03	(-0.06, 0.01)	0.01	(-0.02, 0.04)	-0.01	(-0.05, 0.02)	-0.01	(-0.03, 0.02)	0.00	(-0.03, 0.04)	0.00	(-0.03, 0.03)	-0.01	(-0.04, 0.02)	-0.01	(-0.04, 0.02)	-0.02	(-0.05, 0.00)	-0.01	(-0.03, 0.02)		0.13***	( 0.10, 0.15)	0.28
Site	Seed Source	Proximity	DD		RL		RW		NR		DTL		DTW		CS		PTS		TS		Iso		Neo
2011			Estimate	95% CI	Estimate	95% CI	Estimate	95% CI	Estimate	95% CI	Estimate	95% CI	Estimate	95% CI	Estimate	95% CI	Estimate	95% CI	Estimate	95% CI	Estimate	95% CI	Estimate	95% CI
Site 1	C	Far	0.03	(-0.02, 0.07)	0.03	(-0.01, 0.07)	-0.03	(-0.06, 0.01)	0.01	(-0.02, 0.04)	-0.01	(-0.04, 0.01)	-0.03*	(-0.06, 0.00)	0.01	(-0.03, 0.04)	-0.04*	(-0.07, 0.00)	0.00	(-0.03, 0.03)	-0.02	(-0.04, 0.00)	-0.02	(-0.04, 0.01)		0.10***	( 0.08, 0.12)	0.27
		Near	0.01	(-0.01, 0.04)	-0.01	(-0.03, 0.01)	0.01	(-0.01, 0.03)	0.02*	( 0.00, 0.04)	0.01	(-0.01, 0.03)	0.01	(-0.02, 0.03)	-0.02	(-0.04, 0.00)	0.02*	( 0.00, 0.04)	-0.02*	(-0.04, 0.00)	-0.02*	(-0.03, 0.00)	-0.03***	(-0.05, -0.02)		0.05***	( 0.04, 0.07)	0.30
	B	Far	0.11*	( 0.02, 0.20)	0.05	(-0.02, 0.13)	-0.04	(-0.11, 0.03)	0.05	(-0.01, 0.11)	-0.02	(-0.08, 0.03)	0.02	(-0.04, 0.08)	-0.01	(-0.08, 0.06)	-0.04	(-0.10, 0.03)	-0.01	(-0.06, 0.05)	-0.12***	(-0.17, -0.07)	-0.12***	(-0.17, -0.08)		0.30***	( 0.23, 0.36)	-0.24
		Near	0.00	(-0.41, 0.41)	0.00	(-0.27, 0.26)	0.01	(-0.19, 0.21)	-0.08	(-0.26, 0.09)	-0.05	(-0.19, 0.09)	-0.02	(-0.21, 0.16)	0.02	(-0.25, 0.28)	-0.01	(-0.15, 0.13)	0.06	(-0.11, 0.24)	-0.08	(-0.19, 0.04)	-0.04	(-0.15, 0.08)		0.13*	( 0.00, 0.26)	0.30
Site 2	C	Far	0.04	(-0.02, 0.09)	0.02	(-0.02, 0.06)	0.02	(-0.02, 0.06)	0.01	(-0.03, 0.04)	-0.02	(-0.05, 0.01)	0.01	(-0.02, 0.05)	-0.01	(-0.04, 0.03)	-0.02	(-0.06, 0.01)	0.00	(-0.04, 0.04)	-0.06***	(-0.08, -0.03)	0.01	(-0.01, 0.04)		0.11***	( 0.07, 0.14)
		Near	0.03	(-0.04, 0.09)	0.01	(-0.05, 0.06)	-0.02	(-0.07, 0.02)	0.06*	( 0.02, 0.10)	-0.03	(-0.08, 0.02)	-0.07*	(-0.13, -0.01)	0.04	(-0.02, 0.10)	0.02	(-0.03, 0.07)	-0.06*	(-0.11, -0.01)	-0.04†	(-0.07, 0.00)	-0.01	(-0.05, 0.03)		0.20***	( 0.14, 0.26)
	B	Far	-0.05	(-0.11, 0.01)	0.03	(-0.03, 0.08)	0.03	(-0.03, 0.08)	0.05	(-0.01, 0.10)	0.01	(-0.02, 0.05)	0.00	(-0.04, 0.04)	-0.01	(-0.06, 0.03)	0.02	(-0.03, 0.07)	0.01	(-0.04, 0.05)	-0.05*	(-0.10, -0.01)	-0.07	(-0.15, 0.02)		0.08***	( 0.05, 0.10)
		Near	0.01	(-0.14, 0.16)	0.00	(-0.13, 0.12)	0.06	(-0.05, 0.17)	0.09	(-0.01, 0.20)	0.04	(-0.05, 0.13)	-0.02	(-0.11, 0.07)	-0.10†	(-0.20, 0.00)	0.02	(-0.10, 0.15)	0.05	(-0.05, 0.15)	-0.12*	(-0.24, -0.01)	0.03	(-0.13, 0.18)		0.24***	( 0.16, 0.32)
† P < 0.06; * P < 0.05; ** P < 0.01; *** P < 0.001

## Sheet: Table S7
Table S7. Results for individual trait F-tests for homogeneity for total selection (selection differentials, s') and direct selection (selection gradients, β).
Selection differentials (s')	Trait	ndf	ddf	F	P	95% CI
	DD	10	11	1.17	0.792	(0.33, 4.30)
	RL	10	11	1.82	0.341	(0.52, 6.66)
	RW	10	11	1.35	0.628	(0.38, 4.95)
	NR	10	11	0.89	0.862	(0.25, 3.26)
	DTL	10	11	0.5	0.281	(0.14, 1.82)
	DTW	10	11	2.27	0.195	(0.64, 8.32)
	CS	10	11	1.64	0.43	(0.46, 6.00)
	PTS	10	11	1.92	0.302	(0.54, 7.02)
	TS	10	11	1.38	0.608	(0.39, 5.04)
	Iso	10	11	0.91	0.889	(0.26, 3.33)
	Neo	10	11	2.39	0.169	(0.68, 8.76)
Selection gradients (β)	Trait	ndf	ddf	F	P	95% CI
	DD	10	11	1.98	0.296	(0.53, 7.36)
	RL	10	11	0.8	0.737	(0.22, 2.99)
	RW	10	11	7.87	0.003	(2.12, 29.26)
	NR	10	11	6.42	0.007	(1.73, 23.87)
	DTL	10	11	1.87	0.337	(0.50, 6.96)
	DTW	10	11	1.5	0.535	(0.40, 5.56)
	CS	10	11	2.12	0.251	(0.57, 7.89)
	PTS	10	11	2.52	0.161	(0.68, 9.36)
	TS	10	11	0.76	0.679	(0.21, 2.84)
	Iso	10	11	4.31	0.03	(1.16, 16.02)
	Neo	10	11	83.79	0	(22.54, 311.42)

## Sheet: Table S8
Table S8. Results of analysis of covariance testing for differences in direct selection (selection gradients, β) due to proximity to sunflower crops, site, and year. Data includes those for Sites 1 and 2 for years 2010 and 2011 (see Figure 1).
Variable	ndf	ddf	Chisq	P
Year	1	7	3.098	0.078
Site	1	7	0.43	0.512
Proximity	1	7	0.878	0.349
Year*Proximity	1	7	0.225	0.635
Site*Proximity	1	7	2.85	0.091
Year*Site*Proximity	2	7	3.221	0.073
DD	1	1112	8.46	0.004
DD*Year	1	1112	0.645	0.422
DD*Site	1	1112	0.11	0.74
DD*Proximity	1	1112	0.908	0.341
DD*Year*Proximity	1	1112	0.14	0.709
DD*Site*Proximity	1	1112	0.754	0.385
DD*Year*Site*Proximity	3	1112	6.651	0.01
RL	1	1112	1.182	0.277
RL*Year	1	1112	0.614	0.433
RL*Site	1	1112	0.487	0.485
RL*Proximity	1	1112	3.274	0.07
RL*Year*Proximity	1	1112	0.007	0.931
RL*Site*Proximity	1	1112	0.734	0.392
RL*Year*Site*Proximity	3	1112	0.211	0.646
RW	1	1112	0.561	0.454
RW*Year	1	1112	0.002	0.963
RW*Site	1	1112	4.405	0.036
RW*Proximity	1	1112	1.218	0.27
RW*Year*Proximity	1	1112	0.164	0.686
RW*Site*Proximity	1	1112	0.133	0.715
RW*Year*Site*Proximity	3	1112	1.402	0.236
NR	1	1112	8.418	0.004
NR*Year	1	1112	0.855	0.355
NR*Site	1	1112	1.305	0.253
NR*Proximity	1	1112	0.273	0.602
NR*Year*Proximity	1	1112	0.296	0.586
NR*Site*Proximity	1	1112	0.211	0.646
NR*Year*Site*Proximity	3	1112	0.192	0.661
DTL	1	1112	5.374	0.02
DTL*Year	1	1112	0.056	0.813
DTL*Site	1	1112	0.046	0.83
DTL*Proximity	1	1112	0.172	0.678
DTL*Year*Proximity	1	1112	0.006	0.938
DTL*Site*Proximity	1	1112	0.03	0.863
DTL*Year*Site*Proximity	3	1112	0.036	0.85
DTW	1	1112	2.849	0.091
DTW*Year	1	1112	1.186	0.276
DTW*Site	1	1112	2.59	0.108
DTW*Proximity	1	1112	1.274	0.259
DTW*Year*Proximity	1	1112	0.005	0.942
DTW*Site*Proximity	1	1112	0	0.998
DTW*Year*Site*Proximity	3	1112	2.104	0.147
CS	1	1112	1.614	0.204
CS*Year	1	1112	0.53	0.467
CS*Site	1	1112	2.813	0.094
CS*Proximity	1	1112	0.003	0.956
CS*Year*Proximity	1	1112	0.022	0.881
CS*Site*Proximity	1	1112	0.895	0.344
CS*Year*Site*Proximity	3	1112	0.967	0.325
PTS	1	1112	0.002	0.962
PTS*Year	1	1112	0.292	0.589
PTS*Site	1	1112	0.005	0.945
PTS*Proximity	1	1112	2.629	0.105
PTS*Year*Proximity	1	1112	0.898	0.343
PTS*Site*Proximity	1	1112	0.003	0.957
PTS*Year*Site*Proximity	3	1112	0.048	0.827
TS	1	1112	0.334	0.563
TS*Year	1	1112	0.895	0.344
TS*Site	1	1112	1.347	0.246
TS*Proximity	1	1112	0.054	0.816
TS*Year*Proximity	1	1112	2.198	0.138
TS*Site*Proximity	1	1112	1.67	0.196
TS*Year*Site*Proximity	1	1112	0.224	0.636
ISO	1	1112	54.073	<0.001
ISO*Year	1	1112	4.301	0.038
ISO*Site	1	1112	5.567	0.018
ISO*Proximity	1	1112	2.092	0.148
ISO*Site*Proximity	1	1112	0.07	0.792
ISO*Year*Site*Proximity	1	1112	1.626	0.202
NEO	1	1112	17.618	<0.001
NEO*Year	1	1112	2.03	0.154
NEO*Site	1	1112	3.654	0.056
NEO*Proximity	1	1112	0.022	0.881
NEO*Site*Proximity	1	1112	2.664	0.103
NEO*Year*Site*Proximity	3	1112	0.396	0.529
Plant vol.	1	1112	558.914	<0.001
Plant vol.*Year	1	1112	28.245	<0.001
Plant vol.*Site	1	1112	4.171	0.041
Plant vol.*Proximity	1	1112	0.067	0.795
Plant vol.*Year*Proximity	1	1112	3.056	0.08
Plant vol.*Site*Proximity	1	1112	11.298	<0.001
Plant vol.*Year*Site*Proximity	3	1112	5.519	0.019
